# Supplementary material for: Highly Luminescent and Scintillating Hybrid Halide of (C13H25N)2[MnBr4] Enabled by Rigid Cation
Source: Molecules. 2025 May 14;30(10):2157. doi: 10.3390/molecules30102157 (PMC12114584; doi:10.3390/molecules30102157)
Supplement: Supplementary file 1 [file molecules-30-02157-s001.zip]

Archive with 1 entries (1 files):
- molecules-3633224-supplementary.pdf
